# Supplementary material for: GPCRVS - AI-driven Decision Support System for GPCR Virtual Screening
Source: Int J Mol Sci. 2025 Feb 27;26(5):2160. doi: 10.3390/ijms26052160 (PMC11900134; doi:10.3390/ijms26052160)
Supplement: Supplementary file 1 [file ijms-26-02160-s001.zip]

Archive with 6 entries (5 files):
- supplementary/
- supplementary/S2.tar.gz
- supplementary/S1.pdf
- supplementary/S5.zip
- supplementary/S4.zip
- supplementary/S3.tar.gz
